# Supplementary material for: Biocompatibility and Safety of 3D Printing Resins for Orthodontic Aligners: A Critical Review of Current Evidence
Source: Polymers (Basel). 2025 Nov 19;17(22):3060. doi: 10.3390/polym17223060 (PMC12656306; doi:10.3390/polym17223060)
Supplement: Supplementary file 1 [file polymers-17-03060-s001.zip]

Archive with 1 entries (1 files):
- polymers-3822599-supplementary.pdf
